# Supplementary material for: Comparative Analysis of Arsenic Transport and Tolerance Mechanisms: Evolution from Prokaryote to Higher Plants
Source: Cells. 2022 Sep 2;11(17):2741. doi: 10.3390/cells11172741 (PMC9454679; doi:10.3390/cells11172741)
Supplement: Supplementary file 1 [file cells-11-02741-s001.zip]

Archive with 1 entries (1 files):
- cells-1829673-supplementary.xlsx
