# Supplementary material for: Comparative Analysis of Arsenic Transport and Tolerance Mechanisms: Evolution from Prokaryote to Higher Plants
Source: Cells. 2022 Sep 2;11(17):2741. doi: 10.3390/cells11172741 (PMC9454679; doi:10.3390/cells11172741)
Supplement: Supplementary file 1 [file cells-11-02741-s001.zip › cells-1829673-supplementary.xlsx]

## Sheet: Arsenate reductases
Supplementary table 1. The accession number of the proteins used to generate phylogenetic tree of Figure 1.
Protein name	Accession number	Organisms
AtACR2	NP_568119.1	Arabidopsis thaliana
OsACR2.1	Q336V5.1	Oryza sativa
OsACR2.2	Q10SX6.1	Oryza sativa
ScACR2	Q06597.1	Saccharomyces cerevisiae
PvACR2	ADP20951.1	Pteris vittata
Leishmania major ACR2	AAS73185.1	Leishmania major
ZmACR2	NP_001144523.2	Zea mays
PvHAC1	QMU23993.1	Pteris vittata
OsHAC1.1	XP_015626806.1	Oryza sativa
OsHAC1.2	XP_015633907.1	Oryza sativa
OsHAC4	XP_015627555.1	Oryza sativa
AtHAC1	Q8RUD6.1	Arabidopsis thaliana
ZmHAC1	NP_001152690.2	Zea mays
BdHAC1	XP_003573641.1	Brachypodium distachyon
SlHAC1	XP_004232533.1	Solanum lycopersicum
Escherichia coli arsC	NP_417960.1	Escherichia coli
R773 arsC	P08692.1	plasmid
R46 arsC	P52147.1	plasmid
Yersinia enterocolitica arsC	WP_019081777.1	Yersinia enterocolitica
Haemophilus influenzae arsC	WP_005648814.1	Haemophilus influenzae
Neisseria gonorrhoeae arsC	WP_003692077.1	Neisseria gonorrhoeae
Azotobacter vinelandii arsC	WP_012701618.1	Azotobacter vinelandii
Bacillus subtilis arsC	NP_390455.1	Bacillus subtilis
Acinetobacter baumannii arsC	WP_000138016.1	Acinetobacter baumannii
Deinococcus indicus arsC	UAX26445.1	Deinococcus indicus
Staphylococcus aureus pI258 arsC	AAA25638.1	Staphylococcus aureus
Staphylococcus xylosus pSX267 arsC	Q01257.1	Staphylococcus xylosus
Mammaliicoccus vitulinus arsC	WP_107537479.1	Mammaliicoccus vitulinus
Listeria monocytogenes arsC	WP_050896903.1	Listeria monocytogenes
Nosocomiicoccus ampullae arsC	WP_183674347.1	Nosocomiicoccus ampullae
Homo sapiens lmwPTPase	NP_009030.1	Homo sapiens
Archaeoglobus fulgidus arsC	WP_010878858.1	Archaeoglobus fulgidus

## Sheet: Aquaporins
Supplementary table 2. The accession number of the proteins used to generate phylogenetic tree of Figure 2.
Protein name	Accession number
E.coli glpF	NP_418362.1
E.coli aqpZ	NP_415396.1
S.flexneri glpF	WP_000084271.1
R.meliloti aqpS	WP_010969025.1
ScFPS1	NP_013057.1
ScAQY1	NP_015518.1
ScAQY2	NP_013048.1
ScAQY3	NP_116601.1
HsAQP7	NP_001161.1
HsAQP9	NP_066190.2
OsNIP2.1	XP_015626173.1
OsNIP1.1	XP_015623151.1
OsNIP2.2	NP_001389719.1
OsNIP3.1	NP_001389719.1
OsNIP4.1	NP_001359126.1
OsNIP3.3	XP_015649596.1
OsNIP3.2	XP_015649638.1
OsNIP1.4	XP_015642749.1
OsNIP1.3	Q0DK16.2
OsNIP1.2	XP_015634542.1
AtNIP1.2	NP_193626.1
AtNIP1.1	NP_567572.1
AtNIP4.1	NP_198597.1
AtNIP4.2	NP_198598.1
AtNIP5.1	NP_192776.1
AtNIP3.1	NP_174472.2
AtNIP6.1	NP_178191.1
AtNIP2.1	NP_180986.1
AtNIP7.1	NP_566271.1
OsPIP2.2	NP_001388836.1
OsPIP2.7	NP_001390864.1
OsPIP2.1	NP_001389987.1
OsPIP2.5	XP_015645289.1
OsPIP2.4	XP_015644586.1
OsPIP1.2	XP_015635466.1
OsPIP2.3	XP_015633686.1
OsPIP2.6	NP_001389274.1
OsPIP2.8	XP_015630805.1
OsPIP1.3	Q9SXF8.2
OsPIP1.1	NP_001388846.1
AtPIP2.4	NP_200874.1
AtPIP2.3	NP_181255.1
AtPIP2.6	NP_181434.1
AtPIP1.2	Q06611.1
AtPIP2.7	P93004.2
AtPIP2.1	P43286.1
AtPIP2.5	NP_191042.1
AtPIP1.1	P61837.1
AtPIP1.4	NP_567178.1
AtPIP2.2	NP_181254.1
AtPIP1.3	Q08733.1
AtPIP1.5	NP_194071.1
AtPIP2.8	NP_179277.1
AtTIP4.1	NP_180152.1
OsTIP2.2	NP_001389732.1
OsTIP4.1	XP_015640527.1
OsTIP5.1	XP_015635334.1
OsTIP3.2	XP_015637278.1
OsTIP1.1	NP_001388972.1
OsTIP2.1	XP_015623408.1
OsTIP1.2	NP_001393038.1
OsTIP4.2	XP_025879958.1
OsTIP4.3	XP_015621438.1
AtTIP2.3	NP_199556.1
AtTIP2.2	NP_193465.1
AtTIP1.3	NP_192056.1
AtTIP5.1	NP_190328.1
AtTIP1.2	NP_189283.1
AtTIP2.1	Q41951.2
AtTIP1.1	P25818.1
OsTIP3.1	NP_001390972.1
OsSIP1.1	NP_001393171.1
OsSIP2.1	XP_025879886.1
AtSIP1.1	NP_187059.1
AtSIP2.1	NP_191254.1
AtSIP1.2	NP_197330.1
